# Supplementary material for: Incidence and Characteristics of Kidney Stones in Patients on Ketogenic Diet: A Systematic Review and Meta-Analysis
Source: Diseases. 2021 May 25;9(2):39. doi: 10.3390/diseases9020039 (PMC8161846; doi:10.3390/diseases9020039)
Supplement: Supplementary file 1 [file diseases-09-00039-s001.zip]

Archive with 1 entries (1 files):
- diseases-1215736-supplementary.pdf
